# Supplementary material for: Innate immune responses to paraquat exposure in a Drosophila model of Parkinson’s disease
Source: Sci Rep. 2019 Sep 3;9:12714. doi: 10.1038/s41598-019-48977-6 (PMC6722124; doi:10.1038/s41598-019-48977-6)
Supplement: Supplementary file 2 — Supplementary Table [file 41598_2019_48977_MOESM2_ESM.xlsx]

## Sheet: FC PQ vs Control
Gene ID	FC ([PQ] vs [Control])	Regulation ([PQ] vs [Control])	p-value ( Z Test )	Gene Symbol	Aliases	Entrez ID	GO Accession	Chromosome	Start	End	Strand	Description		DBXrefs
33228	2.5961	up	0	nAcRbeta-21C	CG11822|CT33131|Dbeta3|Dmel\CG11822|nAChR|nAcR-21Beta	33228	GO:0004889|GO:0005892|GO:0006811|GO:0016021|GO:0045211	chr2L	545148	547096	+	nicotinic acetylcholine receptor beta 21C		FLYBASE:FBgn0031261
33267	-1.56912	down	7.5615e-06	CG13950	Dmel\CG13950	33267	GO:0005529	chr2L	860321	861696	+	CG13950 gene product from transcript CG13950-RA		FLYBASE:FBgn0031289
33385	1.97946	up	2.45626e-12	CG4259	Dmel\CG4259|SPH173	33385	GO:0004252|GO:0006508	chr2L	2128215	2129211	-	CG4259 gene product from transcript CG4259-RA		FLYBASE:FBgn0031389
33438	1.72723	up	0	Cyp309a1	309a1|CG9964|Dmel\CG9964	33438	GO:0004497|GO:0005792|GO:0009055|GO:0016020|GO:0020037|GO:0055114	chr2L	2562905	2564848	-	CG9964 gene product from transcript CG9964-RA		FLYBASE:FBgn0031432
33621	2.10878	up	0	Sr-CI	CG4099|CT9876|D-SR-CI|DSR-CI|Dmel\CG4099|SR-CI|Sr-Cl|dSR-C1|dSR-CI|dSRC-I|dScR-I	33621	GO:0005044|GO:0005887|GO:0006909|GO:0006952|GO:0006955|GO:0009617|GO:0016020|GO:0030247|GO:0050829	chr2L	4121721	4124002	+	Scavenger receptor class C, type I		FLYBASE:FBgn0014033
53550	1.86889	up	3.17524e-14	lectin-24Db	AC 004371A|AC004371a|CG2958|Dmel\CG2958	53550	GO:0005534|GO:0005537|GO:0042806	chr2L	4188123	4189285	+	CG2958 gene product from transcript CG2958-RA		FLYBASE:FBgn0040102
33759	1.51988	up	0	vri	CG14029|Dmel\CG14029|VRI|argo|jf23|l(2)25Db|l(2)jf23|mat(2)ea-G|mat(2)earlyRS32	33759	GO:0003700|GO:0003702|GO:0005634|GO:0006351|GO:0006355|GO:0007275|GO:0007622|GO:0007623|GO:0008407|GO:0009987|GO:0030528|GO:0035317|GO:0042803|GO:0043565|GO:0045475|GO:0046982|GO:0046983	chr2L	5299647	5310996	+	vrille		FLYBASE:FBgn0016076
33764	2.33829	up	0	TotM	CG14027|Dmel\CG14027|tot|totM	33764	GO:0003674|GO:0006950	chr2L	5329857	5330466	+	Turandot M		FLYBASE:FBgn0031701
53584	1.70312	up	4.5245e-09	Ugt37b1	AC 005285A|CG9481|DmeUgt37b1|Dmel\CG9481	53584	GO:0008152|GO:0015020	chr2L	6225050	6226842	+	UDP-glycosyltransferase 37b1		FLYBASE:FBgn0026755
33889	2.65545	up	0	CG9505	Dmel\CG9505	33889	GO:0004222|GO:0006508	chr2L	6367884	6370195	+	CG9505 gene product from transcript CG9505-RA		FLYBASE:FBgn0031805
33986	1.51877	up	0	ade3	143062_at|ADE8|Ade3|CG31628|CG8761|D|Dmel\CG31628|GART|Gart|Gart/ade3|gart|l(2)27Da	33986	GO:0004637|GO:0004641|GO:0004644|GO:0005524|GO:0005737|GO:0006189|GO:0009113	chr2L	7014861	7023940	-	adenosine 3		FLYBASE:FBgn0000053
33985	1.94328	up	9.74743e-07	Pcp	CG3440|DMCPGART|DmelPcp|Dmel\CG3440|Gart|Pcpgart	33985	GO:0005214|GO:0008011	chr2L	7021682	7022473	+	Pupal cuticle protein		FLYBASE:FBgn0003046
34022	1.55622	up	0	CG5958	Dmel\CG5958	34022	GO:0005215|GO:0005811|GO:0006810|GO:0016918	chr2L	7430529	7433480	-	CG5958 gene product from transcript CG5958-RA		FLYBASE:FBgn0031913
34031	-1.58698	down	6.91025e-12	Pbprp5	28a|CG6641|Dmel\CG6641|Obp28a|PB-PRP5|PBP5|PBPRP-5|PBPRP5|obp28a|pbprp-5|pbprp5	34031	GO:0005549|GO:0005550|GO:0005576|GO:0006810|GO:0007606|GO:0008145	chr2L	7496787	7497360	-	Pheromone-binding protein-related protein 5		FLYBASE:FBgn0011283
34291	2.72546	up	0	Cyp4e3	4e3|CG4105|Dmel\CG4105|P-450|P450|cyp4e3	34291	GO:0004497|GO:0005792|GO:0005811|GO:0009055|GO:0016020|GO:0020037|GO:0055114	chr2L	9747839	9750071	-	Cytochrome P450-4e3		FLYBASE:FBgn0015035
2768917	4.80681	up	0	CG33301	CG4791|Dmel\CG33301	2768917	GO:0003674|GO:0005575|GO:0008150	chr2L	10049482	10050898	+	CG33301 gene product from transcript CG33301-RA		FLYBASE:FBgn0053301
318906	1.74366	up	6.62581e-12	CG31704	Dmel\CG31704	318906	GO:0004867|GO:0006508	chr2L	11840691	11841011	+	CG31704 gene product from transcript CG31704-RA		FLYBASE:FBgn0051704
34607	1.506	up	0	CG16965	Dmel\CG16965	34607	GO:0004555|GO:0005975	chr2L	11981714	11984249	+	CG16965 gene product from transcript CG16965-RA		FLYBASE:FBgn0032387
34815	1.55772	up	4.44089e-15	nimB5	BG:DS00180.9|CG16873|Dmel\CG16873|NimB5	34815		chr2L	13970529	13971981	+	nimrod B5		FLYBASE:FBgn0028936
117464	1.50598	up	1.69415e-05	He	CG31770|Dmel\CG31770|H2|he|hem	117464	GO:0035010|GO:0035204|GO:0045087	chr2L	13972094	13972947	-	Hemese		FLYBASE:FBgn0028430
34822	1.82862	up	0	CG4500	2a9|BG:DS05899.1|Dmel\CG4500|I|anon-EST:CL2a9	34822	GO:0004467|GO:0007498|GO:0008152	chr2L	14027010	14029370	+	CG4500 gene product from transcript CG4500-RA		FLYBASE:FBgn0028519
34824	2.18226	up	0	nimC4	BG:DS05899.3|CG16876|CT35247|Dmel\CG16876|NimC4|simu	34824	GO:0005886|GO:0006911|GO:0043277	chr2L	14047584	14048863	+	nimrod C4		FLYBASE:FBgn0260011
35026	1.58981	up	0	CG42555	CG15133|Dmel\CG42555|Dmel_CG15133	35026		chr2L	16889003	16898070	+	CG42555 gene product from transcript CG42555-RA		FLYBASE:FBgn0260757
35049	-2.34911	down	0	CG6639	Dmel\CG6639|SPH93|c-SPH93	35049	GO:0004252|GO:0006508	chr2L	17454263	17455917	-	CG6639 gene product from transcript CG6639-RA		FLYBASE:FBgn0032638
35247	1.70175	up	4.01693e-08	CG10337	Dmel\CG10337	35247	GO:0016021	chr2L	19545376	19546914	-	CG10337 gene product from transcript CG10337-RA		FLYBASE:FBgn0032805
35314	1.53364	up	6.66134e-16	CG31688	38C.49|38C.52|CG11016|CG11017|CG18597|CG31688-PA|Dmel\CG31688	35314		chr2L	20429027	20443944	+	CG31688 gene product from transcript CG31688-RB		FLYBASE:FBgn0051688
35613	1.64095	up	0	Tsp42Ed	BcDNA:GH07074|CG12846|Dm.Tsp42Ed|Dmel\CG12846|GH07074	35613	GO:0016021	chr2R	2897365	2899359	-	Tetraspanin 42Ed		FLYBASE:FBgn0029507
35629	1.54726	up	0.000296663	Tsp42Er	CG12837|Dm.Tsp42Er|Dmel\CG12837	35629	GO:0016021	chr2R	2951921	2953618	+	Tetraspanin 42Er		FLYBASE:FBgn0033139
35635	1.596	up	0	Cyp9b2	9b2|BEST:GH08116|CG4486|Dmel\CG4486|P-450|P450|cyp9b2	35635	GO:0004497|GO:0005792|GO:0009055|GO:0016020|GO:0020037	chr2R	3017782	3019640	-	Cytochrome P450-9b2		FLYBASE:FBgn0015039
35646	1.5635	up	0	Gadd45	BcDNA:RH70774|CG11086|D-GADD45|Dmel\CG11086|GADD45	35646	GO:0005634|GO:0007254	chr2R	3136668	3138160	+	CG11086 gene product from transcript CG11086-RA		FLYBASE:FBgn0033153
35707	1.81833	up	0	CG2065	Dmel\CG2065	35707	GO:0005488|GO:0016491|GO:0055114	chr2R	3551291	3552776	+	CG2065 gene product from transcript CG2065-RA		FLYBASE:FBgn0033204
35708	1.61886	up	0	CG2064	BcDNA:SD07613|Dmel\CG2064	35708	GO:0005488|GO:0016491|GO:0055114	chr2R	3553337	3554852	+	CG2064 gene product from transcript CG2064-RA		FLYBASE:FBgn0033205
35719	3.03161	up	0	CG1942	Dmel\CG1942	35719	GO:0007498|GO:0016747	chr2R	3600128	3601694	+	CG1942 gene product from transcript CG1942-RA		FLYBASE:FBgn0033215
246560	-1.52626	down	0.0139009	CG30354	Dmel\CG30354|NEST:bs01g03	246560	GO:0005750|GO:0006122|GO:0008121	chr2R	4564730	4565166	+	CG30354 gene product from transcript CG30354-RA		FLYBASE:FBgn0050354
35862	-2.72623	down	0	PGRP-SC2	CG14745|CG14745 PGRP|Dmel\CG14745|PGRP-SC	35862	GO:0005515|GO:0005576|GO:0005887|GO:0006952|GO:0006955|GO:0008745|GO:0009253|GO:0042834|GO:0045087	chr2R	4604472	4605026	+	CG14745 gene product from transcript CG14745-RA		FLYBASE:FBgn0043575
35896	1.51413	up	0.00663054	CG13748	Dmel\CG13748	35896	GO:0004867	chr2R	4827974	4828315	+	CG13748 gene product from transcript CG13748-RA		FLYBASE:FBgn0033355
36047	-2.91721	down	0	Def	143607_at|CG1385|DEF|Dmel\CG1385|def	36047	GO:0005615|GO:0006965|GO:0019731|GO:0042742|GO:0050830	chr2R	5941794	5942072	-	Defensin		FLYBASE:FBgn0010385
36195	-1.6904	down	0.000186603	TpnC47D	BcDNA:RE34610|CG9073|DmTnC2|DmTpnC47D|DmTpnCIb|Dmel\CG9073|TNC|TNC47D|TnC|TnC47D|TpnC Ib|TpnCIb	36195	GO:0005509	chr2R	7161541	7162796	-	Troponin C at 47D		FLYBASE:FBgn0010423
36484	-2.72444	down	0	AttC	Att|CG4740|DIM 16|DIM-16|Dmel\CG4740|MPAC|att|attC	36484	GO:0003674|GO:0005576|GO:0005615|GO:0006952|GO:0019731|GO:0042742	chr2R	9281210	9282184	+	Attacin-C		FLYBASE:FBgn0041579
36636	-1.64196	down	0	AttA	ATT|Att|Att A|BcDNA:LP05763|CG10146|Dmel\CG10146|anon-WO0140519.5|att|att A|attA	36636	GO:0005615|GO:0019731|GO:0042742|GO:0050829	chr2R	10634867	10635696	+	Attacin-A		FLYBASE:FBgn0012042
36637	-1.98539	down	0	AttB	Att|AttB1|AttB2|AttBn|CG18372|Dmel\CG18372|att|attB	36637	GO:0005576|GO:0005615|GO:0006952|GO:0019731|GO:0042742	chr2R	10636728	10637670	+	Attacin-B		FLYBASE:FBgn0041581
36654	-1.64372	down	6.24518e-05	Ercc1	CG10215|Dmel\CG10215|ERCC1	36654	GO:0000014|GO:0003684|GO:0005515|GO:0005634|GO:0006289|GO:0006296|GO:0007131|GO:0043234|GO:0046982	chr2R	10740470	10741453	+	CG10215 gene product from transcript CG10215-RA		FLYBASE:FBgn0028434
246441	-2.47288	down	0	CG30080	BcDNA:RE42467|BcDNA:RE70859|CG12965|Dmel\CG30080	246441	GO:0003700|GO:0005575|GO:0006355	chr2R	11586224	11589199	-	CG30080 gene product from transcript CG30080-RA		FLYBASE:FBgn0050080
246444	1.74482	up	5.75905e-06	CG30083	Dmel\CG30083	246444	GO:0004252|GO:0006508	chr2R	11599102	11600149	-	CG30083 gene product from transcript CG30083-RB		FLYBASE:FBgn0050083
246456	1.86511	up	2.01291e-10	CG30098	Dmel\CG30098	246456	GO:0004252|GO:0005575|GO:0006508	chr2R	12241729	12242720	-	CG30098 gene product from transcript CG30098-RA		FLYBASE:FBgn0050098
37109	-1.77934	down	1.52713e-07	GstE4	CG17525|DmGSTE4|Dmel\CG17525|GSTE4	37109	GO:0004364	chr2R	14290780	14291448	+	Glutathione S transferase E4		FLYBASE:FBgn0063496
37112	3.44338	up	0	GstE7	CG17531|DmGSTE7|Dmel\CG17531|GSTE7	37112	GO:0004364	chr2R	14294440	14295193	+	Glutathione S transferase E7		FLYBASE:FBgn0063493
37113	1.64472	up	0	GstE8	BcDNA:GM08326|CG17533|DmGSTE8|Dmel\CG17533|GST3-2|GSTE8|Gst3-2	37113		chr2R	14295361	14296071	+	Glutathione S transferase E8		FLYBASE:FBgn0063492
37184	-2.78304	down	0	DptB	147473_at|BcDNA:RH29451|CG10794|Diptericin|Dmel\CG10794|dptlp	37184	GO:0005615|GO:0019731	chr2R	14754895	14755400	+	Diptericin B		FLYBASE:FBgn0034407
37276	5.55909	up	0	CG16898	Dmel\CG16898	37276		chr2R	15891124	15892492	-	CG16898 gene product from transcript CG16898-RA		FLYBASE:FBgn0034480
37317	1.57855	up	4.20622e-06	CG13428	Dmel\CG13428	37317		chr2R	16427016	16427953	-	CG13428 gene product from transcript CG13428-RA		FLYBASE:FBgn0034515
37408	-1.68302	down	0.00114358	CG15657	BcDNA:AT24036|Dmel\CG15657	37408		chr2R	17034983	17035658	-	CG15657 gene product from transcript CG15657-RA		FLYBASE:FBgn0034595
43935	1.86739	up	0	NtR	CG6698|DNtR|Dmel\CG6698|anon-WO0138359.3	43935	GO:0005230|GO:0005231|GO:0006811|GO:0016021	chr2R	18015313	18017693	+	CG6698 gene product from transcript CG6698-RA		FLYBASE:FBgn0029147
5740805	1.7722	up	1.15761e-05	CG34208	Dmel\CG34208	5740805		chr2R	18220631	18221010	+	CG34208 gene product from transcript CG34208-RA		FLYBASE:FBgn0085237
37594	2.0505	up	0	Cyp6d2	6d2|CG4373|Dmel\CG4373	37594	GO:0004497|GO:0005792|GO:0009055|GO:0016020|GO:0020037|GO:0055114	chr2R	18540078	18542032	-	CG4373 gene product from transcript CG4373-RA		FLYBASE:FBgn0034756
53445	1.80562	up	8.7165e-05	Roc1b	BcDNA:AT21612|CG16988|Dmel\CG16988|ROC1B|ROC1b|ROC2|Roc|dRoc1b|roc1b	53445	GO:0004842|GO:0005515|GO:0006919|GO:0008270|GO:0016567|GO:0019005|GO:0019915|GO:0030317	chr3L	357981	358486	+	CG16988 gene product from transcript CG16988-RA		FLYBASE:FBgn0040291
38419	-2.11618	down	0	Drs	BcDNA:LP03851|CG10810|Crp|DIM 19|DRO|DROM|DRS|Dmel\CG10810|Drm|Drom|Dros|dmy1|drm|drom|drs|drsm	38419	GO:0005576|GO:0006952|GO:0019731|GO:0019732|GO:0045087|GO:0050829|GO:0050832	chr3L	3369569	3369944	+	Drosomycin		FLYBASE:FBgn0010381
38462	3.63185	up	0	CG12766	Dmel\CG12766	38462	GO:0004032|GO:0055114	chr3L	3938624	3940084	-	CG12766 gene product from transcript CG12766-RA		FLYBASE:FBgn0035476
38708	-1.51879	down	0.00124482	Lcp65Ac	CG6956|DCP2|DMLCP65c|Dmel\CG6956|LCP65Ac|Lcp-c	38708	GO:0005214|GO:0008010	chr3L	6137924	6138500	+	CG6956 gene product from transcript CG6956-RA		FLYBASE:FBgn0020642
45880	3.04787	up	0	ImpL3	CG10160|Dmel\CG10160|IMP-L3|Imp-L3|Impl3|LDH|Ldh|dmLDH	45880	GO:0004459|GO:0005488|GO:0005737|GO:0006096|GO:0055114	chr3L	6252589	6255793	-	Ecdysone-inducible gene L3		FLYBASE:FBgn0001258
317997	1.56991	up	2.53321e-07	CG32368	BcDNA:RH61042|Dmel\CG32368	317997	GO:0003674|GO:0005575|GO:0008150	chr3L	7908536	7908953	+	CG32368 gene product from transcript CG32368-RA		FLYBASE:FBgn0052368
317996	-1.54169	down	0.00313432	CG32364	Dmel\CG32364|anon-WO0118547.705	317996	GO:0003676|GO:0005575|GO:0008150	chr3L	8202958	8203771	-	CG32364 gene product from transcript CG32364-RA		FLYBASE:FBgn0052364
3772576	6.49483	up	0	Hsp22	22|CG32041|CG4460|DmHsp22|Dmel\CG4460|EP(3)3247|anon-WO0118547.50|anon-WO0140519.138|hsp22|small hsp locus 67B	3772576	GO:0006979|GO:0008340|GO:0009408|GO:0042026	chr3L	9366031	9368070	+	Heat shock protein 22		FLYBASE:FBgn0001223
3771872	6.59307	up	0	Hsp67Bb	CG32041|CG4456|Dmel\CG4456|EP(3)3247|Hsp-G2|Hspg2|anon-WO0118547.50|anon-WO0140519.138|gene 2|gene-2|gene2|gene4|hsp67B|hsp67Bb|small hsp locus 67B	3771872	GO:0009408	chr3L	9366031	9368070	+	Heat shock gene 67Bb		FLYBASE:FBgn0001228
39075	1.62526	up	0	Hsp26	26|26K|CG4183|DmHsp26|Dmel\CG4183|HSP26|hsp 26|hsp26|small hsp locus 67B	39075	GO:0005515|GO:0005875|GO:0008340|GO:0009408	chr3L	9369518	9370527	-	Heat shock protein 26		FLYBASE:FBgn0001225
5740127	-1.6367	down	0.00916587	snoRNA:Psi28S-612	CR34640|Dmel\CR34640|psi28s-612	5740127		chr3L	9422474	9422618	-	ncRNA		FLYBASE:FBgn0082953
39092	1.60832	up	0	CG33926	Dmel\CG33926	39092	GO:0003674|GO:0005575|GO:0008150	chr3L	9436364	9439480	+	CG33926 gene product from transcript CG33926-RA		FLYBASE:FBgn0053926
39261	-1.85431	down	0	CG14142	Dmel\CG14142	39261		chr3L	11166614	11169992	+	CG14142 gene product from transcript CG14142-RB		FLYBASE:FBgn0036143
39411	-1.86978	down	2.04819e-09	Pbprp1	69a|CG10436|Dmel\CG10436|Obp69a|PB-PRP1|PBP1|PBPRP-1|pbprp-1|pbprp1	39411	GO:0005549|GO:0005550|GO:0005576|GO:0006810|GO:0007606|GO:0008145	chr3L	12389271	12390057	+	Pheromone-binding protein-related protein 1		FLYBASE:FBgn0011279
39432	1.63318	up	0.00138999	l(3)S147910	1479/10|CG14121|Dmel\CG14121|anon-WO0172774.86|anon-WO0172774.87|anon-WO0172774.89	39432		chr3L	12517541	12518185	+	lethal (3) S147910		FLYBASE:FBgn0086699
39529	1.76454	up	0	Hml	CG7002|CT21553|Dmel\CG7002|d-hml|hml	39529	GO:0005529|GO:0005576|GO:0006030|GO:0007155|GO:0007599|GO:0008061|GO:0035006|GO:0042060|GO:0042381|GO:0042803	chr3L	13839154	13853112	+	Hemolectin		FLYBASE:FBgn0029167
39783	2.16915	up	0	CG4950	CT15890|Dmel\CG4950	39783	GO:0005515	chr3L	16259517	16261256	-	CG4950 gene product from transcript CG4950-RB		FLYBASE:FBgn0036587
39885	1.63868	up	9.68449e-08	sinah	CG13030|Dmel\CG13030|SinaH|anon-WO0140519.228|sina-h	39885	GO:0004842|GO:0005515|GO:0005634|GO:0006511|GO:0007423|GO:0008270|GO:0010498|GO:0016567|GO:0016874|GO:0045676	chr3L	16852180	16853629	+	sina homologue		FLYBASE:FBgn0259794
39906	-1.54791	down	0	a10	A10|CG6642|Dmel\CG6642|OS-D|OS-D/A10|Os-D|Phk-1	39906	GO:0005549|GO:0005550|GO:0007606	chr3L	17016222	17016841	-	antennal protein 10		FLYBASE:FBgn0011293
317900	-3.50792	down	0	CG32185	Dmel\CG32185	317900	GO:0003674|GO:0005575|GO:0008150	chr3L	17487980	17488400	+	CG32185 gene product from transcript CG32185-RA		FLYBASE:FBgn0052185
40037	1.87172	up	0	Cyp12c1	12c1|CG4120|Dmel\CG4120	40037	GO:0004497|GO:0005739|GO:0009055|GO:0020037|GO:0055114	chr3L	18677625	18679419	-	CG4120 gene product from transcript CG4120-RA		FLYBASE:FBgn0036806
40266	1.83602	up	0	CG5195	CT16609|Dmel\CG5195|tartan/capricious-like	40266	GO:0005515	chr3L	20447790	20457448	-	CG5195 gene product from transcript CG5195-RA		FLYBASE:FBgn0036995
40450	4.36419	up	0	CG7130	Dmel\CG7130	40450	GO:0006457|GO:0009408|GO:0031072|GO:0051082	chr3L	22068156	22068856	-	CG7130 gene product from transcript CG7130-RA		FLYBASE:FBgn0037151
40476	1.59002	up	0.000466935	CG14459	Dmel\CG14459	40476		chr3L	22575147	22595828	-	CG14459 gene product from transcript CG14459-RB		FLYBASE:FBgn0037171
40690	1.86917	up	0	CG12171	Dmel\CG12171|anon-WO0118547.83	40690	GO:0005488|GO:0016614|GO:0055114	chr3R	1459346	1460362	+	CG12171 gene product from transcript CG12171-RA		FLYBASE:FBgn0037354
40737	-1.60768	down	0	Pbprp3	83a|CG11421|DmelObp83a|Dmel\CG11421|OS-F|OS-F/PBP3|Obp83a|Os-F|PB-PRP3|PBP-H2|PBPRP-3|PBPRP3|obp83a|pbprp-3|pbprp3(OS-F)	40737	GO:0005549|GO:0005550|GO:0005576|GO:0005615|GO:0006810|GO:0007606|GO:0008145	chr3R	1797870	1800967	-	Pheromone-binding protein-related protein 3		FLYBASE:FBgn0011281
40738	-1.65165	down	0	Os-E	83b|CG11422|Dmel\CG11422|OS-E|Obp83b|PBP-H1|obp83b	40738	GO:0005549|GO:0005550|GO:0005576|GO:0005615|GO:0006810|GO:0007606	chr3R	1801897	1802539	-	Olfactory-specific E		FLYBASE:FBgn0010403
40824	-1.53751	down	0.000795969	Ccp84Ab	BG:DS00004.2|CG1252|Ccp|DmelCcp84Ab|Dmel\CG1252|cc7	40824	GO:0005214|GO:0008010	chr3R	2527689	2528599	-	CG1252 gene product from transcript CG1252-RA		FLYBASE:FBgn0004782
40831	1.53307	up	8.06711e-07	Ama	AMA|BG:DS00276.6|CG2198|CT7244|Dmel\CG2198|M109|ama	40831	GO:0003823|GO:0005886|GO:0007155	chr3R	2588315	2590983	+	Amalgam		FLYBASE:FBgn0000071
40900	1.6295	up	0.000606804	Ubc84D	CG12799|Dmel\CG12799|ubc	40900	GO:0004842|GO:0043687|GO:0051246	chr3R	3344619	3345080	-	Ubiquitin conjugating enzyme 84D		FLYBASE:FBgn0017456
326143	1.5159	up	0	CG31462	CG11729|Dmel\CG31462	326143		chr3R	4210766	4213924	-	CG31462 gene product from transcript CG31462-RA		FLYBASE:FBgn0051462
47895	1.53979	up	0	Nmdmc	151767_at|CG18466|DNMDMC|Dmel\CG18466|Dnmdmc|dNMDMC|nmdmc	47895	GO:0000287|GO:0004477|GO:0004487|GO:0004488|GO:0005488|GO:0005739|GO:0005975|GO:0009256|GO:0009396	chr3R	4868226	4876271	-	NAD-dependent methylenetetrahydrofolate dehydrogenase		FLYBASE:FBgn0010222
41111	-1.62474	down	1.00053e-12	CG16749	Dmel\CG16749|SP91	41111	GO:0004252|GO:0006508	chr3R	5156607	5157617	-	CG16749 gene product from transcript CG16749-RA		FLYBASE:FBgn0037678
41135	-1.53744	down	8.79289e-11	CG8147	154821_at|BEST:LD38109|Dmel\CG8147	41135	GO:0004035|GO:0008152	chr3R	5320525	5322447	+	CG8147 gene product from transcript CG8147-RA		FLYBASE:FBgn0043791
53507	1.50222	up	0		AC 006491D|CG6633|Dmel\CG6633	53507	GO:0008152|GO:0015020	chr3R	6952317	6954035	-	CG6633 gene product from transcript CG6633-RB		FLYBASE:FBgn0040256
3772053	-1.66042	down	0.0334687	snoRNA:Psi28S-291	CR33754|Dm-50|Dmel\CR33754|Psi 28S-291(SnoR50)|Psi28s-291 snoRNA|psi28s-291|snoR50|snoRNA:50	3772053	GO:0005730	chr3R	7049293	7049512	+	ncRNA		FLYBASE:FBgn0065064
41453	4.3266	up	0	CG12224	Dmel\CG12224	41453	GO:0016491|GO:0055114	chr3R	7806554	7807743	-	CG12224 gene product from transcript CG12224-RA		FLYBASE:FBgn0037974
41454	2.61107	up	0	CG3397	Dmel\CG3397	41454	GO:0006813|GO:0008076|GO:0016491|GO:0055114	chr3R	7808808	7810263	-	CG3397 gene product from transcript CG3397-RA		FLYBASE:FBgn0037975
41490	1.53222	up	0.0107264	CG17738	Dmel\CG17738	41490		chr3R	8096612	8097022	+	CG17738 gene product from transcript CG17738-RA		FLYBASE:FBgn0038009
48335	6.42745	up	0	GstD2	CG4181|DmGST21|DmGSTD2|Dmel\CG4181|GST|GST D2|GSTD2|Gst|GstD21|gstD21	48335	GO:0004364|GO:0004602	chr3R	8197693	8198426	+	Glutathione S transferase D2		FLYBASE:FBgn0010038
48338	1.59654	up	8.43769e-15	GstD5	CG12242|DmGST24|DmGSTD5|Dmel\CG12242|GST|GSTD5|Gst|GstD24|gstD24	48338	GO:0004364	chr3R	8201486	8202136	+	Glutathione S transferase D5		FLYBASE:FBgn0010041
41561	1.73471	up	0	CG6188	Dmel\CG6188	41561	GO:0005542|GO:0005737|GO:0006555|GO:0017174	chr3R	8500331	8501806	+	CG6188 gene product from transcript CG6188-RA		FLYBASE:FBgn0038074
41574	2.19596	up	0	CG5999	Dmel\CG5999	41574	GO:0008152|GO:0015020	chr3R	8567750	8569344	-	CG5999 gene product from transcript CG5999-RA		FLYBASE:FBgn0038083
41662	1.53172	up	0.000149845	CG9757	Dmel\CG9757|GCR 20|GCR-20|GCR20|Pen50DE|anon-Pen50DE|pen50DE	41662		chr3R	9437588	9438151	-	CG9757 gene product from transcript CG9757-RA		FLYBASE:FBgn0003060
41894	4.05635	up	0	CG18522	CT42272|DmAO1|Dmel\CG18522	41894	GO:0005506|GO:0009055|GO:0016491|GO:0050660|GO:0051536|GO:0055114	chr3R	11357859	11363010	-	CG18522 gene product from transcript CG18522-RA		FLYBASE:FBgn0038347
41920	-1.54501	down	2.96487e-05	Pbp45	CG9597|DmPBP|DmPBP45|DmSNAP43|Dmel\CG9597	41920	GO:0003677|GO:0003681|GO:0005515|GO:0019185|GO:0042795|GO:0042796|GO:0043565|GO:0065004	chr3R	11663868	11665193	-	PSEA-binding protein 45kD		FLYBASE:FBgn0038371
42122	-1.54306	down	1.23641e-09	AttD	Att|CG7629|Dmel\CG7629|att|attD	42122	GO:0005576|GO:0019731	chr3R	13450990	13451810	+	Attacin-D		FLYBASE:FBgn0038530
326270	9.5892	up	0	MtnD	CG33192|Dmel\CG33192|mtnD	326270	GO:0046872	chr3R	16360727	16361007	+	Metallothionein D		FLYBASE:FBgn0053192
2768673	-2.73532	down	0	att-ORFB	CG33488|Dmel\CG33488|att	2768673		chr3R	16378356	16380131	-	alternative testis transcripts open reading frame B		FLYBASE:FBgn0067782
44121	1.58598	up	0	TotA	CG31509|Dmel\CG31509|Tot|Tot-A|Turt|tot|totA	44121	GO:0003674|GO:0006950|GO:0009408	chr3R	16696758	16697427	+	Turandot A		FLYBASE:FBgn0028396
117460	1.59586	up	0	TotX	CG31193|Dmel\CG31193|tot	117460	GO:0003674|GO:0006950	chr3R	16730638	16731240	-	Turandot X		FLYBASE:FBgn0044810
42578	-2.20611	down	0	fit	CG17820|Dmel\CG17820	42578	GO:0003674|GO:0005575|GO:0008150	chr3R	17709640	17710176	-	female-specific independent of transformer		FLYBASE:FBgn0038914
42683	-1.51384	down	2.30353e-05	Ccap	CCAP|CG4910|DmCCAP|Dmel\CG4910|ccap	42683	GO:0005184|GO:0005576|GO:0007218|GO:0008016|GO:0045823	chr3R	18526304	18527806	-	Cardioacceleratory peptide		FLYBASE:FBgn0039007
42852	1.7408	up	0	Hsp68	68|CG5436|Dmel\CG5436|HSP68|Hsp-68|hsp68	42852	GO:0005524|GO:0005739|GO:0005811|GO:0005875|GO:0006457|GO:0008340|GO:0009408|GO:0051082	chr3R	19880802	19883029	-	Heat shock protein 68		FLYBASE:FBgn0001230
43056	4.31528	up	0	CG11893	Dmel\CG11893	43056		chr3R	21115599	21116962	+	CG11893 gene product from transcript CG11893-RA		FLYBASE:FBgn0039316
2768686	1.53755	up	0	CG33494	BcDNA:LP10657|Dmel\CG33494	2768686		chr3R	21319281	21320883	-	CG33494 gene product from transcript CG33494-RA		FLYBASE:FBgn0053494
43872	1.74408	up	0	Ppn	CG1540|CG18436|CG33103|CT3186|CT41988|Dmel\CG33103|ppl|ppn	43872	GO:0004222|GO:0004867|GO:0005201|GO:0005578|GO:0005604|GO:0008270|GO:0030198	chr3R	24346387	24366053	-	Papilin		FLYBASE:FBgn0003137
43474	1.99035	up	0	CG11501	BcDNA:RH38110|Dmel\CG11501	43474		chr3R	25319574	25319987	+	CG11501 gene product from transcript CG11501-RA		FLYBASE:FBgn0039666
43596	-1.76523	down	2.78207e-09	CecA1	CEC|CG1365|CG4740|Cec|Cec A1|CecA|Dmel\CG1365|cec|cecA|cecA1|crpA1	43596	GO:0003674|GO:0005576|GO:0005615|GO:0019731|GO:0035071|GO:0042742|GO:0048102|GO:0050829|GO:0050830|GO:0050832	chr3R	26036596	26037009	+	Cecropin A1		FLYBASE:FBgn0000276
43658	-1.50306	down	7.7745e-05	CG15545	Dmel\CG15545	43658		chr3R	26696780	26698002	-	CG15545 gene product from transcript CG15545-RA		FLYBASE:FBgn0039806
30986	1.64037	up	1.08606e-06	Cyp4g1	4g1|ASC-T1|CG3972|Cyt-P450-A1|Dmel\CG3972|EG:165H7.1|P-450|P-450-A|P450|P450-A|T1|anon-WO0140519.102|cyp4g1|scgamma	30986	GO:0004497|GO:0005792|GO:0006629|GO:0009055|GO:0016020|GO:0020037|GO:0055114	chrX	361090	363366	-	Cytochrome P450-4g1		FLYBASE:FBgn0010019
3771847	3.09124	up	1.68253e-06	snoRNA:Psi28S-2179	CR33918|Dm-734|Dmel\CR33918|Psi28S-2719|Psi28S-2719(SnoR734)|SnoR734|psi28S-2179|snoR734|snoRNA:734	3771847	GO:0005730	chrX	657975	658119	-	ncRNA		FLYBASE:FBgn0086666
31532	1.8915	up	0	CG5966	141233_at|Dmel\CG5966	31532	GO:0004806|GO:0006629	chrX	5882845	5886677	+	CG5966 gene product from transcript CG5966-RA		FLYBASE:FBgn0029831
31556	-2.23363	down	0	CG14445	Dmel\CG14445	31556		chrX	6131350	6134427	+	CG14445 gene product from transcript CG14445-RA		FLYBASE:FBgn0029851
31765	1.51711	up	0.000823088	CG15343	Dmel\CG15343	31765	GO:0004733|GO:0008615|GO:0010181|GO:0055114	chrX	8166528	8167240	-	CG15343 gene product from transcript CG15343-RA		FLYBASE:FBgn0030029
31779	2.38149	up	0	CG15347	Dmel\CG15347	31779		chrX	8352517	8354927	-	CG15347 gene product from transcript CG15347-RA		FLYBASE:FBgn0030040
32040	1.56871	up	0	Vago	BcDNA:RH70969|CG2081|DIGF-2|Dmel\CG2081	32040		chrX	10983323	10984138	+	CG2081 gene product from transcript CG2081-RB		FLYBASE:FBgn0030262
32297	1.62699	up	0	CG1673	Dmel\CG1673	32297	GO:0004084|GO:0005737|GO:0005739|GO:0009082	chrX	13290926	13295262	+	CG1673 gene product from transcript CG1673-RA		FLYBASE:FBgn0030482
2768880	1.69095	up	0	CG33251	Dmel\CG33251	2768880	GO:0003779|GO:0007010	chrX	16205535	16206515	+	CG33251 gene product from transcript CG33251-RA		FLYBASE:FBgn0053251
